# Supplementary material for: Construction of a ceRNA network of regulated ferroptosis in doxorubicin-induced myocardial injury
Source: PeerJ. 2023 Jan 25;11:e14767. doi: 10.7717/peerj.14767 (PMC9884038; doi:10.7717/peerj.14767)
Supplement: Supplemental Information 2 [file peerj-11-14767-s002.xlsx]

## Sheet: Sheet1
The expression of Becn1
Group	Sample	GAPDH	Becn1	Becn1/GAPDH
DOX	DOX1	21564.3	28.7413	0.00133282
	DOX2	19012.7	26.2967	0.00138311
	DOX3	18522.2	26.8742	0.00145092
CON	CON1	24233.9	9.72976	0.000401494
	CON2	22506.6	10.0052	0.000444546
	CON3	27608.7	11.5405	0.000418003
AVG DOX				0.00138895
AVG CON				0.000421348
DOX/CON				3.29644
p-Value				1.19584e-05
The expression of lncRNAs
Group	Sample	Rian/GAPDH	Tug1/GAPDH	Malat1/GAPDH	H19/GAPDH
DOX	DOX1	0.000150874	0.00194054	1.4342e-05	7.53646e-05
	DOX2	0.000115882	0.00270325	1.45612e-05	8.8603e-05
	DOX3	0.000154994	0.00260112	1.50497e-05	5.7998e-05
CON	CON1	4.50871e-05	0.000981424	9.57487e-06	3.19395e-05
	CON2	8.45891e-05	0.00147161	1.19479e-05	3.98092e-05
	CON3	8.52489e-05	0.0012836	8.39446e-06	2.30896e-05
AVG DOX		0.000140583	0.00241497	1.4651e-05	7.39885e-05
AVG CON		7.16417e-05	0.00124554	9.9724e-06	3.16128e-05
DOX/CON		1.96231	1.93889	1.46915	2.34046
p-Value		0.019211	0.0136957	0.0117773	0.013708
